# Supplementary material for: Development of Artificial Synthetic Pathway of Endophenazines in Pseudomonas chlororaphis P3
Source: Biology (Basel). 2022 Feb 24;11(3):363. doi: 10.3390/biology11030363 (PMC8945225; doi:10.3390/biology11030363)
Supplement: Supplementary file 1 [file biology-11-00363-s001.zip]

Archive with 1 entries (1 files):
- biology-1586120-supplementary.pdf
